# Supplementary material for: Genome-wide association study of population-standardised cognitive performance phenotypes in a rural South African community
Source: Commun Biol. 2023 Mar 27;6:328. doi: 10.1038/s42003-023-04636-1 (PMC10043003; doi:10.1038/s42003-023-04636-1)
Supplement: Supplementary file 3 — Supplementary Data 1 [file 42003_2023_4636_MOESM3_ESM.xlsx]

## Sheet: Sheet1
Supplementary Data 1: Summary of top independent association signals with suggestive and genome-wide significance from GWAS across five cognitive phenotypes
Study phenotype	chromosome	position (GRCh38)	rsID	effect allele	effect allele frequency	p	beta	se	annotation	CADD
Episodic memory	13	47718831	rs73485231	A	0.14	7.70x10-9	0.235672	0.0406215	intergenic	0.085
Episodic memory	8	137022111	rs140372794	A	0.05	1.04x10-7	0.332789	0.062303	intergenic	7.97
Episodic memory	9	77331701	rs78943450	C	0.14	3.21x10-7	-0.204975	0.039959	intergenic	6.004
Episodic memory	10	86742012	rs10128294	G	0.4	3.34x10-7	-0.149038	0.0291001	intergenic	0.638
Episodic memory	13	38813125	rs604312	T	0.49	5.76x10-7	-0.140013	0.0279107	intergenic	0.983
Episodic memory	8	136994890	rs62529410	T	0.03	7.02x10-7	0.389114	0.0781672	intergenic	5.704
Episodic memory	16	10343444	rs7205428	G	0.11	1.45x10-6	0.219026	0.045306	intergenic	0.598
Episodic memory	14	76703422	rs10138361	C	0.32	1.67x10-6	0.143855	0.0299376	ncRNA_intronic	0.987
Episodic memory	6	14690449	rs187529959	G	0.11	2.21x10-6	0.218199	0.0459572	intergenic	0.909
Episodic memory	2	15189758	rs2033352	C	0.87	2.54x10-6	0.192705	0.0408321	intergenic	5.637
Episodic memory	16	86652274	rs115291988	T	0.06	2.73x10-6	-0.269448	0.057275	intergenic	1.495
Episodic memory	4	114923636	rs75864335	A	0.1	2.29x10-6	0.211819	0.0451591	intergenic	0.091
Episodic memory	21	42554503	rs146756105	A	0.03	3.08x10-6	0.395671	0.0845445	ncRNA_intronic	14.09
Episodic memory	12	72644845	rs4426171	G	0.59	3.47x10-6	-0.134205	0.0288301	intergenic	2.204
Episodic memory	5	72246267	rs116140617	A	0.01	3.56x10-6	-0.597575	0.128525	intergenic	0.128
Episodic memory	20	19271940	rs1033549	T	0.63	3.62x10-6	-0.134937	0.0290447	intronic	1.435
Episodic memory	17	81054095	rs34596959	T	0.62	3.68x10-6	0.133754	0.0288109	intergenic	0.036
Episodic memory	2	153935016	rs4664134	A	0.1	4.03x10-6	-0.213485	0.0461703	intergenic	1.27
Episodic memory	1	180121019	rs59621235	A	0.13	4.90x10-6	-0.191203	0.0417261	intergenic	9.123
Episodic memory	13	32144160	rs277187	C	0.59	4.90x10-6	-0.13164	0.028728	intergenic	4.212
Episodic memory	7	80628037	rs114908661	A	0.07	4.93x10-6	0.25417	0.0554789	intergenic	6.604
Language	6	151100459	rs140578927*	C	0.01	6.99x10-8	0.65478	0.120956	intronic	5.803
Language	19	16459612	rs8101774	G	0.63	1.86x10-7	0.142591	0.0272514	intergenic	3.051
Language	7	104107600	rs34595826	A	0.24	3.03x10-7	-0.160458	0.031217	intronic	0.586
Language	3	108977705	rs1163379*	C	0.68	1.15x10-6	-0.139417	0.0285638	intergenic	1.701
Language	2	127690857	rs10754937	A	0.89	1.16x10-6	0.200247	0.0410523	intergenic	0.299
Language	1	177758718	rs140234736	T	0.02	1.47x10-6	0.491626	0.101775	intergenic	0.555
Language	7	33159404	rs117363837	G	0.04	1.64x10-6	-0.316193	0.0657484	intergenic	3.535
Language	10	68120290	rs73303490	G	0.04	1.94x10-6	0.331337	0.0693989	intronic	0.215
Language	15	89015750	rs2289416	C	0.32	2.31x10-6	-0.138004	0.0291197	ncRNA_intronic	4.138
Language	1	25409607	rs311477	G	0.93	2.57x10-6	0.248466	0.0526733	ncRNA_intronic	5.133
Language	6	112049773	rs142068961*	C	0.02	2.87x10-6	-0.479711	0.102189	intronic	3.504
Language	3	95995935	rs12107293	A	0.37	2.99x10-6	0.127733	0.0272601	intergenic	1.245
Language	17	70717288	rs150640387	T	0.02	3.06x10-6	0.416942	0.0890683	intronic	0.569
Language	6	156231040	rs183974875	G	0.01	3.07x10-6	0.593868	0.126884	intergenic	1.927
Language	16	86314757	rs143617408	A	0.04	3.12x10-6	-0.321649	0.0687676	intergenic	0.394
Language	9	818076	rs147817153	G	0.13	3.57x10-6	-0.183682	0.0395078	intergenic	0.614
Language	8	140299222	rs4736068	T	0.61	3.58x10-6	-0.125762	0.0270535	intergenic	0.392
Language	10	61935600	rs76884292	T	0.121	4.22x10-6	-0.185898	0.04029	intronic	3.019
Language	3	16508179	rs73146230	A	0.024	4.69x10-6	0.396621	0.0863736	intronic	6.137
Language	17	72950927	rs4789114	C	0.272	4.73x10-6	-0.13586	0.0296006	intronic	3.485
Language	21	16669035	rs73892445	T	0.111	4.82x10-6	0.19517	0.0425582	intergenic	2.958
Executive function	2	127875389	rs3845674	G	0.768	3.25x10-7	-0.164756	0.0321347	intergenic	2.255
Executive function	22	25629213	rs79191028	T	0.04	5.12x10-7	-0.348521	0.0691565	intergenic	3.707
Executive function	12	106294933	rs10507203	A	0.168	5.42x10-7	-0.184464	0.0366839	intergenic	0.011
Executive function	1	170246765	rs2990655	G	0.845	5.90x10-7	-0.191094	0.0381289	ncRNA_intronic	0.47
Executive function	20	13672895	rs146628683	T	0.028	9.94x10-7	0.417943	0.0847709	intergenic	0.13
Executive function	4	167764157	rs115451207	A	0.04	1.48x10-6	0.341451	0.070696	intronic	1.107
Executive function	4	34875264	4:34875264	T	0.099	1.73x10-6	0.222583	0.0463938	intergenic	0.149
Executive function	22	27462805	rs142553694	A	0.026	2.13x10-6	0.405303	0.0852177	intergenic	0.613
Executive function	20	19635156	rs78734442	A	0.109	2.14x10-6	0.208363	0.0438266	intronic	1.958
Executive function	15	54889654	rs16974883	C	0.171	2.26x10-6	0.174024	0.0366887	intronic	1.087
Executive function	3	108977705	rs1163379	C	0.681	2.61x10-6	-0.140431	0.0297904	intergenic	1.701
Executive function	21	33324361	rs76885705	G	0.017	2.89x10-6	0.488296	0.10405	intronic	0.457
Executive function	6	72657952	rs72932157	G	0.089	3.02x10-6	-0.229907	0.0490828	intronic	0.276
Executive function	8	125216709	rs16899395	A	0.113	3.76x10-6	0.201261	0.0433909	ncRNA_intronic	4.076
Executive function	12	15065688	rs73300930	C	0.173	3.93x10-6	-0.168218	0.0363425	intergenic	1.471
Executive function	6	69710575	rs1999787	G	0.832	3.96x10-6	0.170327	0.0368086	intronic	5.495
Executive function	6	151100459	rs140578927*	C	0.012	4.37x10-6	0.581491	0.126223	intronic	5.803
Executive function	8	135916126	rs116326336	T	0.036	4.56x10-6	0.330148	0.0718099	intergenic	3.198
Executive function	15	93787565	rs6497047	A	0.453	4.61x10-6	0.126122	0.0274448	intergenic	0.648
Visuospatial ability	5	36151743	rs191611493	T	0.026	1.23x10-6	0.386199	0.0793448	UTR5	10.58
Visuospatial ability	5	135405718	rs193242570	A	0.02	1.39x10-6	0.428859	0.0885706	intergenic	0.061
Visuospatial ability	4	24633737	rs112938427	G	0.016	1.44x10-6	0.480322	0.0993542	intergenic	9.254
Visuospatial ability	6	151100459	rs140578927*	C	0.012	1.50x10-6	0.555587	0.115096	intronic	5.803
Visuospatial ability	8	64200481	rs192809745	A	0.033	1.98x10-6	-0.329064	0.0689787	intergenic	0.156
Visuospatial ability	5	35187443	rs6451188	C	0.983	2.00x10-6	-0.468859	0.0983283	intronic	1.052
Visuospatial ability	7	76052091	rs4728722	G	0.767	2.53x10-6	0.141813	0.0300421	intronic	12.16
Visuospatial ability	6	8116473	rs149151348	T	0.02	3.00x10-6	0.41462	0.0884965	intergenic	1.816
Visuospatial ability	5	36046027	rs62354173	T	0.025	3.34x10-6	0.37503	0.0804283	intronic	0.602
Visuospatial ability	5	180167388	rs1463602	A	0.031	3.56x10-6	-0.339363	0.0729871	upstream	1.106
Visuospatial ability	6	112049773	rs142068961	C	0.017	3.62x10-6	-0.451866	0.097255	intronic	3.504
Visuospatial ability	8	127774707	rs10505496	T	0.198	3.82x10-6	-0.151818	0.0327561	intergenic	0.187
Visuospatial ability	15	37483737	rs35119178	A	0.413	4.17x10-6	-0.116969	0.0253369	intergenic	3.863
Visuospatial ability	11	117846370	rs147982326	C	0.033	4.22x10-6	-0.318918	0.0691177	intergenic	2.988
Visuospatial ability	8	70002274	rs112594568	C	0.063	4.68x10-6	-0.236378	0.0514746	ncRNA_intronic	7.715
Visuospatial ability	1	55304683	rs1035815	G	0.532	4.98x10-6	-0.111849	0.024425	intronic	0.425
Total cognition score	1	96996843	rs138832740	C	0.025	1.61x10-7	-2.00523	0.38147	intergenic	4.014
Total cognition score	9	81765125	rs10441787	A	0.061	6.12x10-7	-1.22162	0.244219	intergenic	9.086
Total cognition score	17	77242201	rs9893796	C	0.055	6.35x10-7	-1.30311	0.260878	intronic	0.458
Total cognition score	20	14947642	rs6043029	A	0.076	7.56x10-7	1.12936	0.227658	intronic	0.333
Total cognition score	7	110224248	7:110224248	A	0.012	1.55x10-6	2.54842	0.528947	intergenic	0.069
Total cognition score	8	132535311	rs73343547	G	0.059	1.56x10-6	-1.21806	0.252864	intergenic	2.175
Total cognition score	14	21461752	rs61073164	G	0.047	1.62x10-6	1.33098	0.276795	UTR3	0.132
Total cognition score	9	26848905	rs1011358	G	0.034	1.74x10-6	-1.56897	0.327251	intronic	9.96
Total cognition score	20	16788820	rs6131866	A	0.405	1.81x10-6	0.56892	0.118847	intergenic	8.042
Total cognition score	10	49746900	rs12098685	G	0.105	2.20x10-6	-0.920806	0.193967	intronic	2.155
Total cognition score	4	150678341	rs183974454	T	0.021	2.29x10-6	-1.98241	0.418312	ncRNA_intronic	2.024
Total cognition score	2	216165157	rs6710404	A	0.723	2.99x10-6	-0.615344	0.131385	intergenic	2.87
Total cognition score	17	66906878	rs73998577	G	0.181	3.36x10-6	-0.725705	0.155744	intronic	3.398
Total cognition score	10	52638933	rs6479768	G	0.648	3.49x10-6	-0.581853	0.125089	intronic	11.8
Total cognition score	19	35749563	rs2073898	C	0.684	3.66x10-6	0.591626	0.127464	intronic	1.513
Total cognition score	5	109556550	rs4076456	G	0.465	3.67x10-6	0.554309	0.119428	intergenic	2.488
Total cognition score	15	38483564	rs10152718	G	0.313	3.92x10-6	0.587954	0.127052	ncRNA_intronic	5.665
*Signals overlapping across traits appear in highlighted font
