# Supplementary material for: Genome-wide association study of population-standardised cognitive performance phenotypes in a rural South African community
Source: Commun Biol. 2023 Mar 27;6:328. doi: 10.1038/s42003-023-04636-1 (PMC10043003; doi:10.1038/s42003-023-04636-1)
Supplement: Supplementary file 4 — Supplementary Data 2 [file 42003_2023_4636_MOESM4_ESM.xlsx]

## Sheet: Sheet1
Supplementary Data 2: Summary of GWAS replication results using exact, LD, and window-based replication
Study phenotype	Study SNP	GWAS trait	Reference	Chr	Position	Distance from best signal	Position (best signal)	p (GWAS catalog)	p (exact replication)	p (LD)	p (100kb window)
Episodic memory	rs10773290	Working memory	Donati et al, 2019	12	126985979	-34366	126951613	3.00x10-6	0.25	0.0411632	3.68x10-4
Episodic memory	rs8067235	Memory performance	Luksys et al, 2014	17	79024637	43264; 43698	79067901;79068335	6.00x10-8	0.71	0.0418425	4.55x10-4
Episodic memory	rs2089199	Working memory	Donati et al, 2019	5	31910627	10184	31920811	9.00x10-6	0.852599	NA	9.68x10-4
Episodic memory	rs838625	Working memory	Donati et al, 2019	3	143191553	-5736	143185817	3.00x10-6	0.258672	NA	1.40x10-3
Language	rs2236018	Receptive language ability	Nudel et al, 2020	12	114832360	-382	114831978	8.00x10-6	0.659164	0.011	4.14x10-3
Language	rs11787922	Receptive language ability	Nudel et al, 2020	9	82788836	-19910	82768926	9.00x10-6	0.137976	0.033	6.13x10-3
Executive function	rs139493*	Executive function (trail making test B)	de la Fuente et al, 2021	22	41632079	32859	41664938	3.00x10-9	0.574143	NA	9.11x10-3
Visuospatial ability	rs13273819	Short-term memory (visuospatial task)	Zhu et al, 2018	8	135445253	4266	135449519	4.00x10-6	0.188644	0.05	8.53x10-4
Total cognition	rs11210871*	General cognitive ability	Davies et al, 2018	1	44029353	-5839	44023514	4.00x10-9	0.71116	0.01	9.32x10-6
Total cognition	rs13239194	General cognitive ability	Davies et al, 2018	7	5769489	-39321	5730168	8.00x10-6	0.10711	0.067	2.14x10-5
Total cognition	rs17525864	General cognitive ability	Davies et al, 2018	6	47098662	5789	47104451	3.00x10-6	0.475034	NA	2.80x10-5
Total cognition	rs326915	General cognitive ability	Davies et al, 2018	1	96857105	19534	96876639	6.00x10-8	0.966337	NA	3.26x10-5
Total cognition	rs1793291	General cognitive ability	Davies et al, 2018	1	174791813	-37872; -14710; 16856	174753941;174777103;174808669	2.00x10-6	0.398095	NA	3.30x10-5
Total cognition	rs12901519	Cognitive function (generalized correlation coefficient)	Mohammadnejad et al, 2020	15	78231397	33248	78264645	6.00x10-7	0.508216	0.03	3.65x10-5
Total cognition	rs12140760	General cognitive ability	Davies et al, 2018	1	173429995	-6424; -4300	173423571;173425695	4.00x10-6	0.31756	NA	4.16x10-5
Total cognition	rs9966005*	General cognitive ability	Davies et al, 2018	18	50440366	32523	50472889	4.00x10-8	0.185826	0.03	5.17x10-5
Total cognition	rs10952668	General cognitive ability	Davies et al, 2018	7	140143520	-32358	140111162	4.00x10-6	0.992821	0.04	5.25x10-5
Total cognition	rs2963897	Cognitive function (generalized correlation coefficient)	Mohammadnejad et al, 2020	5	9872558	7897	9880455	9.00x10-7	0.206566	NA	5.75x10-5
Total cognition	rs11577684*	General cognitive ability	Davies et al, 2018	1	44254280	-7414	44246866	8.00x10-9	0.191505	0.07	6.52x10-5
Total cognition	rs12946394	General cognitive ability	Davies et al, 2018	17	27796077	2385	27798462	3.00x10-6	0.954177	NA	7.60x10-5
Total cognition	rs9934041*	General cognitive ability	Davies et al, 2018	16	7229579	-39388; -39269	7190241;7190310	9.00x10-10	0.705822	NA	8.07x10-5
Total cognition	rs8112885	Cognitive function (generalized correlation coefficient)	Mohammadnejad et al, 2020	19	14241153	45837	14286990	4.00x10-7	0.0393245	0.01	9.86x10-5
Total cognition	rs4258076	Cognitive performance	Need et al, 2009	9	19664081	-1257	19662824	4.00x10-6	0.298028	0.08	1.35x10-4
Total cognition	rs2616984	Cognitive performance	Cirulli et al, 2010	8	4483141	43837	4526978	4.00x10-6	1.86x10-3	1.86x10-3	1.44x10-4
Total cognition	rs10806984*	General cognitive ability	Davies et al, 2018	6	24181831	-1003	24180828	3.00x10-10	0.287722	0.04	1.50x10-4
Total cognition	rs7774140	General cognitive ability	Davies et al, 2018	6	160744406	-26014; -21665	160718392;160722741	5.00x10-6	0.86206	NA	1.59x10-4
Total cognition	rs8081659	General cognitive ability	Davies et al, 2018	17	27213990	16717	27230707	4.00x10-6	0.446425	0.1	1.60x10-4
Total cognition	rs9558651*	General cognitive ability	Davies et al, 2018	13	106617233	-12096	106605137	1.00x10-8	0.823669	0.1	1.65x10-4
Total cognition	rs17420654*	General cognitive ability	Davies et al, 2018	4	16414810	15993	16430803	4.00x10-8	0.692446	0.08	1.75x10-4
Total cognition	rs1376289	General cognitive ability	Davies et al, 2018	7	32486980	41020	32528000	7.00x10-8	0.0228954	4.71x10-3	1.81x10-4
Total cognition	rs7640	Cognitive function	Trampush et al, 2017	17	7606722	-27126	7579596	7.00x10-7	0.497935	NA	1.81x10-4
Total cognition	rs36008565	General cognitive ability	Davies et al, 2018	16	84751046	-26156	84724890	5.00x10-6	0.261329	5.10x10-3	1.93x10-4
Total cognition	rs4926172	General cognitive ability	Davies et al, 2018	19	13108622	-12500	13096122	4.00x10-7	0.0104011	5.35x10-3	1.94x10-4
Total cognition	rs4681994	General cognitive ability	Davies et al, 2018	3	56715363	-6073	56709290	1.00x10-6	0.518887	NA	1.97x10-4
Total cognition	rs62037363*	General cognitive ability	Davies et al, 2018	16	28865042	-32636; -28227; -21890	28832406;28836815;28843152	7.00x10-19	0.509324	0.03	2.64x10-4
Total cognition	rs1512144	General cognitive ability	Davies et al, 2018	4	47004037	40686	47044723	5.00x10-6	1.11x10-3	2.81x10-4	2.81x10-4
Total cognition	rs9467707*	General cognitive ability	Davies et al, 2018	6	26327905	-22718; -11870	26305187;26316035	5.00x10-11	0.0924596	4.44x10-4	2.86x10-4
Total cognition	rs10901115	General cognitive ability	Davies et al, 2018	9	134848999	-17930; -2971; 38499; 44701	134831069;134846028;134887498;134893700	5.00x10-6	0.619038	0.1	2.87x10-4
Total cognition	rs35432974	General cognitive ability	Davies et al, 2018	7	32673919	-12268	32661651	1.00x10-6	0.136911	0.011	2.89x10-4
Total cognition	rs6496869	General cognitive ability	Davies et al, 2018	15	92467322	2519	92469841	5.00x10-6	0.181266	2.18x10-3	2.91x10-4
Total cognition	rs889169*	General cognitive ability	Davies et al, 2018	19	47548678	47462	47596140	5.00x10-8	0.636208	NA	3.04x10-4
Total cognition	rs1410542	General cognitive ability	Davies et al, 2018	9	83217377	-32160	83185217	7.00x10-8	0.0955811	2.66x10-3	3.36x10-4
Total cognition	rs2307010	General cognitive ability	Davies et al, 2018	17	72949146	-17486	72931660	8.00x10-6	0.0298054	3.42x10-4	3.42x10-4
Total cognition	9:111875463	General cognitive ability	Davies et al, 2018	9	111875463	27049	111902512	3.00x10-6	0.195627	0.066	3.42x10-4
Total cognition	rs16877794	General cognitive ability	Davies et al, 2018	8	31016282	-46760; -20807; -859	30969522;30995475;31015423	2.00x10-7	0.348619	0.022	3.44x10-4
Total cognition	rs13100563	Cognitive function	Davies et al, 2015	3	60062025	-22537	60039488	6.00x10-6	0.481404	0.099	3.51x10-4
Total cognition	rs4148398	General cognitive ability	Davies et al, 2018	10	101592622	13071	101605693	1.00x10-6	0.297016	0.057	3.54x10-4
Total cognition	6:31729359	General cognitive ability	Davies et al, 2018	6	31729359	24167	31753526	9.00x10-7	0.039447	0.039	3.59x10-4
Total cognition	rs17586674	Cognitive performance	Cirulli et al, 2010	5	2335581	6437	2342018	5.00x10-6	0.492353	0.074	3.63x10-4
Total cognition	rs1880067	General cognitive ability	Davies et al, 2018	10	65597702	35110	65632812	5.00x10-6	0.964427	0.0308	3.75x10-4
Total cognition	rs7227931	General cognitive ability	Davies et al, 2018	18	5258179	36275	5294454	4.00x10-6	0.462997	0.033	3.83x10-4
Total cognition	rs17293327	General cognitive ability	Davies et al, 2018	9	34984975	21604; 40803	35006579;35025778	2.00x10-6	0.0216407	4.08x10-4	4.08x10-4
Total cognition	rs719714*	Cognitive function	LeBlanc et al, 2011	15	53279378	28501	53307879	4.00x10-8	0.0407781	4.14x10-4	4.14x10-4
Total cognition	rs6819372*	General cognitive ability	Davies et al, 2018	4	67970101	-26246	67943855	3.00x10-10	0.145514	4.95x10-3	4.31x10-4
Total cognition	rs7839381	General cognitive ability	Davies et al, 2018	8	93158296	29523	93187819	3.00x10-7	0.47231	0.0537	4.31x10-4
Total cognition	rs9467707*	General cognitive ability	Davies et al, 2018	6	26327905	-620	26327285	5.00x10-11	0.0924596	4.45x10-4	4.45x10-4
Total cognition	rs7595876	General cognitive ability	Davies et al, 2018	2	59747174	23126	59770300	3.00x10-6	0.290898	0.0119	4.46x10-4
Total cognition	rs1452858	General cognitive ability	Davies et al, 2018	10	130983938	-25602	130958336	2.00x10-6	0.719851	0.079	4.55x10-4
Total cognition	rs62439690*	General cognitive ability	Davies et al, 2018	7	21417556	4467	21422023	2.00x10-10	0.114081	2.72x10-3	4.58x10-4
Total cognition	rs10879517	Cognitive performance	Cirulli et al, 2010	12	73307582	18721	73326303	4.00x10-6	0.394189	NA	4.59x10-4
Total cognition	rs134871	General cognitive ability	Davies et al, 2018	22	42652716	37595	42690311	2.00x10-7	0.113533	4.77x10-4	4.77x10-4
Total cognition	5:161939417	General cognitive ability	Davies et al, 2018	5	161939417	-42450	161896967	7.00x10-6	0.930378	NA	4.93x10-4
*represents SNPs which were reported at genome-wide significance for their respective traits in the respective studies cited
